# Supplementary material for: 2-Amino-1,3-benzothiazole: Endo N-Alkylation with α-Iodo Methyl Ketones Followed by Cyclization
Source: Molecules. 2023 Feb 23;28(5):2093. doi: 10.3390/molecules28052093 (PMC10004639; doi:10.3390/molecules28052093)
Supplement: Supplementary file 1 [file molecules-28-02093-s001.zip]

Archive with 1 entries (1 files):
- molecules-2208020-supplementary.pdf
